# Supplementary material for: Classification of polyhedral shapes from individual anisotropically resolved cryo-electron tomography reconstructions
Source: BMC Bioinformatics. 2016 Jun 13;17:234. doi: 10.1186/s12859-016-1107-5 (PMC4904361; doi:10.1186/s12859-016-1107-5)
Supplement: Additional file 1: Table S4. — (in separate Excel spreadsheet due to size): List of estimated polyhedral graphs for 30 micro-compartments of E. coli, as represented by their topological profiles. (XLSX 33 kb) [file 12859_2016_1107_MOESM1_ESM.xlsx]

## Sheet: Sheet1
				Face Type Distribution						Vertex Degree Distribution						Incomplete Vertex Degree Distribution								Incomplete Face Type Distribution
Micro compartment Number	V	F	E	F3	F4	F5	F6	F8	F10	V3	V4	V5	V6	V8	V10	V3+	V4+	V5+	V6+	V7+	V8+	V9+	V10+	F3+	F4+	F5+	F6+	F7+	F8+	F9+	F10+	Edge Adjacency Matrix
1	7	16	22	5	0	0	0	0	0	0	1	5	0	0	0	7	7	5	0	0	0	0	0	16	1	0	0	0	0	0	0	0	0	0	0	0	0	0	0	0	0	0	0	0	0	0	0	0	0
2	7	15	21	3	0	0	0	0	0	0	3	3	0	0	0	7	7	3	0	0	0	0	0	15	0	0	0	0	0	0	0	0	0	0	0	0	0	0	0	0	0	0	0	0	0	0	0	0	0
3	9	16	23	5	0	0	0	0	0	0	4	2	0	0	0	9	9	2	0	0	0	0	0	16	2	0	0	0	0	0	0	0	0	0	0	0	0	0	0	0	0	0	0	0	0	0	0	0	0
4	8	15	21	6	0	0	0	0	0	0	2	3	0	0	0	8	7	3	0	0	0	0	0	15	0	0	0	0	0	0	0	0	0	0	0	0	0	0	0	0	0	0	0	0	0	0	0	0	0
5	9	15	23	1	3	0	0	0	0	0	4	2	0	0	0	9	6	2	0	0	0	0	0	15	4	0	0	0	0	0	0	0	0	0	0	0	0	0	0	0	0	0	0	0	0	0	0	0	0
6	7	14	17	3	0	0	0	0	0	0	3	1	0	0	0	7	5	1	0	0	0	0	0	14	1	0	0	0	0	0	0	0	0	0	0	0	0	0	0	0	0	0	0	0	0	0	0	0	0
7	8	14	21	4	0	0	0	0	0	0	3	3	0	0	0	8	6	3	0	0	0	0	0	14	1	0	0	0	0	0	0	0	0	0	0	0	0	0	0	0	0	0	0	0	0	0	0	0	0
8	8	14	21	2	2	0	0	0	0	0	3	3	0	0	0	8	6	3	0	0	0	0	0	14	2	0	0	0	0	0	0	0	0	0	0	0	0	0	0	0	0	0	0	0	0	0	0	0	0
9	8	13	20	2	1	0	0	0	0	0	4	1	0	0	0	8	7	1	0	0	0	0	0	13	2	0	0	0	0	0	0	0	0	0	0	0	0	0	0	0	0	0	0	0	0	0	0	0	0
10	7	13	19	2	1	0	0	0	0	0	5	1	0	0	0	7	7	1	0	0	0	0	0	13	2	0	0	0	0	0	0	0	0	0	0	0	0	0	0	0	0	0	0	0	0	0	0	0	0
11	9	17	24	5	1	0	0	0	0	0	2	5	0	0	0	9	7	5	0	0	0	0	0	17	1	0	0	0	0	0	0	0	0	0	0	0	0	0	0	0	0	0	0	0	0	0	0	0	0
12	8	15	20	4	1	0	0	0	0	0	3	2	0	0	0	8	6	2	0	0	0	0	0	15	1	0	0	0	0	0	0	0	0	0	0	0	0	0	0	0	0	0	0	0	0	0	0	0	0
13	7	10	15	0	0	0	0	0	0	3	2	0	0	0	0	7	5	0	0	0	0	0	0	10	3	2	0	0	0	0	0	0	0	0	0	0	0	0	0	0	0	0	0	0	0	0	0	0	0
14	8	14	21	3	0	0	0	0	0	0	6	1	0	0	0	8	8	1	0	0	0	0	0	14	1	0	0	0	0	0	0	0	0	0	0	0	0	0	0	0	0	0	0	0	0	0	0	0	0
15	9	15	21	4	1	0	0	0	0	0	5	1	0	0	0	9	6	1	0	0	0	0	0	15	2	0	0	0	0	0	0	0	0	0	0	0	0	0	0	0	0	0	0	0	0	0	0	0	0
16	8	14	21	4	1	0	0	0	0	0	4	3	0	0	0	8	7	3	0	0	0	0	0	14	1	0	0	0	0	0	0	0	0	0	0	0	0	0	0	0	0	0	0	0	0	0	0	0	0
17	9	14	22	5	1	0	0	0	0	0	6	2	0	0	0	9	8	2	0	0	0	0	0	14	1	0	0	0	0	0	0	0	0	0	0	0	0	0	0	0	0	0	0	0	0	0	0	0	0
18	10	18	24	9	0	0	0	0	0	0	2	6	0	0	0	10	10	6	0	0	0	0	0	18	0	0	0	0	0	0	0	0	0	0	0	0	0	0	0	0	0	0	0	0	0	0	0	0	0
19	6	10	14	2	0	0	0	0	0	0	4	0	0	0	0	6	4	0	0	0	0	0	0	10	0	0	0	0	0	0	0	0	0	0	0	0	0	0	0	0	0	0	0	0	0	0	0	0	0
20	9	17	23	6	1	0	0	0	0	0	2	4	0	0	0	9	8	4	0	0	0	0	0	17	1	0	0	0	0	0	0	0	0	0	0	0	0	0	0	0	0	0	0	0	0	0	0	0	0
21	8	14	21	4	1	0	0	0	0	0	5	2	0	0	0	8	8	2	0	0	0	0	0	14	1	0	0	0	0	0	0	0	0	0	0	0	0	0	0	0	0	0	0	0	0	0	0	0	0
22	8	16	23	4	0	0	0	0	0	0	2	4	0	0	0	8	7	4	0	0	0	0	0	16	0	0	0	0	0	0	0	0	0	0	0	0	0	0	0	0	0	0	0	0	0	0	0	0	0
23	9	16	21	4	1	0	0	0	0	0	4	1	0	0	0	9	7	1	0	0	0	0	0	16	2	0	0	0	0	0	0	0	0	0	0	0	0	0	0	0	0	0	0	0	0	0	0	0	0
24	8	15	21	8	0	0	0	0	0	0	2	4	0	0	0	8	8	4	0	0	0	0	0	15	1	0	0	0	0	0	0	0	0	0	0	0	0	0	0	0	0	0	0	0	0	0	0	0	0
25	8	13	19	1	1	0	0	0	0	0	3	1	0	0	0	8	5	1	0	0	0	0	0	13	1	0	0	0	0	0	0	0	0	0	0	0	0	0	0	0	0	0	0	0	0	0	0	0	0
26	9	13	20	2	3	0	0	0	0	1	3	1	0	0	0	9	6	1	0	0	0	0	0	13	4	0	0	0	0	0	0	0	0	0	0	0	0	0	0	0	0	0	0	0	0	0	0	0	0
27	9	13	20	5	1	0	0	0	0	0	4	1	0	0	0	9	7	1	0	0	0	0	0	13	1	0	0	0	0	0	0	0	0	0	0	0	0	0	0	0	0	0	0	0	0	0	0	0	0
28	8	15	22	5	0	0	0	0	0	0	4	2	0	0	0	8	8	3	0	0	0	0	0	15	1	0	0	0	0	0	0	0	0	0	0	0	0	0	0	0	0	0	0	0	0	0	0	0	0
29	7	11	17	3	0	0	0	0	0	2	2	1	0	0	0	7	4	1	0	0	0	0	0	11	2	2	0	0	0	0	0	0	0	0	0	0	0	0	0	0	0	0	0	0	0	0	0	0	0
30	9	16	23	7	0	0	0	0	0	0	3	4	0	0	0	9	8	4	0	0	0	0	0	16	2	0	0	0	0	0	0	0	0	0	0	0	0	0	0	0	0	0	0	0	0	0	0	0	0
[truncated: 182 more columns]
