# Supplementary material for: Classification of polyhedral shapes from individual anisotropically resolved cryo-electron tomography reconstructions
Source: BMC Bioinformatics. 2016 Jun 13;17:234. doi: 10.1186/s12859-016-1107-5 (PMC4904361; doi:10.1186/s12859-016-1107-5)
Supplement: Additional file 3: Table S3. — (in separate Excel spreadsheet due to size): List of 123 polyhedra in the library \documentclass[12pt]{minimal} \usepackage{amsmath} \usepackage{wasysym} \usepackage{amsfonts} \usepackage{amssymb} \usepackage{amsbsy} \usepackage{mathrsfs} \usepackage{upgreek} \setlength{\oddsidemargin}{-69pt} \begin{document}$$ \mathcal{P} $$\end{document}P, together with class and topological profiles (TP). Polyhedral pairs with identical TP are noted. (XLSX 99 kb) [file 12859_2016_1107_MOESM3_ESM.xlsx]

## Sheet: Sheet1
Solid Type	Solid Serial	Solid Name	V	F	E	Face Type Distribution						Vertex Degree Distribution						At least Type Vertex								At least type face
						F3	F4	F5	F6	F8	F10	V3	V4	V5	V6	V8	V10	V3+	V4+	V5+	V6+	V7+	V8+	V9+	V10+	F3+	F4+	F5+	F6+	F7+	F8+	F9+	F10+	Edge Adjacency Matrix
Johnson Solids	1	Square pyramid	5	5	8	4	1	0	0	0	0	4	1	0	0	0	0	5	1	0	0	0	0	0	0	5	1	0	0	0	0	0	0	0	0	0	0	0	0	0	0	0	0	0	0	0	0	0	0
	2	Pentagonal pyramid	6	6	10	5	0	1	0	0	0	5	0	1	0	0	0	6	1	1	0	0	0	0	0	6	1	1	0	0	0	0	0	0	0	0	0	0	0	0	0	0	0	0	0	0	0	0	0
	3	Triangular cupola	9	8	15	4	3	0	1	0	0	6	3	0	0	0	0	9	3	0	0	0	0	0	0	8	4	1	1	0	0	0	0	0	0	0	0	0	0	0	0	0	0	0	0	0	0	0	0
	4	Square cupola	12	10	20	4	5	0	0	1	0	8	4	0	0	0	0	12	4	0	0	0	0	0	0	10	6	1	1	1	1	0	0	0	0	0	0	0	0	0	0	0	0	0	0	0	0	0	0
	5	Pentagonal cupola	15	12	25	5	5	1	0	0	1	10	5	0	0	0	0	15	5	0	0	0	0	0	0	12	7	2	1	1	1	1	1	0	0	0	0	0	0	0	0	0	0	0	0	0	0	0	0
	6	Pentagonal rotunda	20	17	35	10	0	6	0	0	1	10	10	0	0	0	0	20	10	0	0	0	0	0	0	17	7	7	1	1	1	1	1	0	0	0	0	0	0	0	0	0	0	0	0	0	0	0	0
	7	Elongated triangular pyramid	7	7	12	4	3	0	0	0	0	4	3	0	0	0	0	7	3	0	0	0	0	0	0	7	3	0	0	0	0	0	0	0	0	0	0	0	0	0	0	0	0	0	0	0	0	0	0
	8	Elongated square pyramid	9	9	16	4	5	0	0	0	0	4	5	0	0	0	0	9	5	0	0	0	0	0	0	9	5	0	0	0	0	0	0	0	0	0	0	0	0	0	0	0	0	0	0	0	0	0	0
	9	Elongated pentagonal pyramid	11	11	20	5	5	1	0	0	0	5	5	1	0	0	0	11	6	1	0	0	0	0	0	11	6	1	0	0	0	0	0	0	0	0	0	0	0	0	0	0	0	0	0	0	0	0	0
	10	Gyroelongated square pyramid	9	13	20	12	1	0	0	0	0	0	5	4	0	0	0	9	9	4	0	0	0	0	0	13	1	0	0	0	0	0	0	0	0	0	0	0	0	0	0	0	0	0	0	0	0	0	0
	11	Gyroelongated pentagonal pyramid	11	16	25	15	0	1	0	0	0	0	5	6	0	0	0	11	11	6	0	0	0	0	0	16	1	1	0	0	0	0	0	0	0	0	0	0	0	0	0	0	0	0	0	0	0	0	0
	12	Triangular bipyramid	5	6	9	6	0	0	0	0	0	2	3	0	0	0	0	5	3	0	0	0	0	0	0	6	0	0	0	0	0	0	0	0	0	0	0	0	0	0	0	0	0	0	0	0	0	0	0
	13	Pentagonal bipyramid	7	10	15	10	0	0	0	0	0	0	5	2	0	0	0	7	7	2	0	0	0	0	0	10	0	0	0	0	0	0	0	0	0	0	0	0	0	0	0	0	0	0	0	0	0	0	0
	14	Elongated triangular bipyramid	8	9	15	6	3	0	0	0	0	2	6	0	0	0	0	8	6	0	0	0	0	0	0	9	3	0	0	0	0	0	0	0	0	0	0	0	0	0	0	0	0	0	0	0	0	0	0
	15	Elongated square bipyramid	10	12	20	8	4	0	0	0	0	0	10	0	0	0	0	10	10	0	0	0	0	0	0	12	4	0	0	0	0	0	0	0	0	0	0	0	0	0	0	0	0	0	0	0	0	0	0
	16	Elongated pentagonal bipyramid	12	15	25	10	5	0	0	0	0	0	10	2	0	0	0	12	12	2	0	0	0	0	0	15	5	0	0	0	0	0	0	0	0	0	0	0	0	0	0	0	0	0	0	0	0	0	0
	17	Gyroelongated square bipyramid	10	16	24	16	0	0	0	0	0	0	2	8	0	0	0	10	10	8	0	0	0	0	0	16	0	0	0	0	0	0	0	0	0	0	0	0	0	0	0	0	0	0	0	0	0	0	0
	18	Elongated triangular cupola	15	14	27	4	9	0	1	0	0	6	9	0	0	0	0	15	9	0	0	0	0	0	0	14	10	1	1	0	0	0	0	0	0	0	0	0	0	0	0	0	0	0	0	0	0	0	0
	19	Elongated square cupola	20	18	36	4	13	0	0	1	0	8	12	0	0	0	0	20	12	0	0	0	0	0	0	18	14	1	1	1	1	0	0	0	0	0	0	0	0	0	0	0	0	0	0	0	0	0	0
	20	Elongated pentagonal cupola	25	22	45	5	15	1	0	0	1	10	15	0	0	0	0	25	15	0	0	0	0	0	0	22	17	2	1	1	1	1	1	0	0	0	0	0	0	0	0	0	0	0	0	0	0	0	0
	21	Elongated pentagonal rotunda	30	27	55	10	10	6	0	0	1	10	20	0	0	0	0	30	20	0	0	0	0	0	0	27	17	7	1	1	1	1	1	0	0	0	0	0	0	0	0	0	0	0	0	0	0	0	0
	22	Gyroelongated triangular cupola	15	20	33	16	3	0	1	0	0	0	9	6	0	0	0	15	15	6	0	0	0	0	0	20	4	1	1	0	0	0	0	0	0	0	0	0	0	0	0	0	0	0	0	0	0	0	0
	23	Gyroelongated square cupola	20	26	44	20	5	0	0	1	0	0	12	8	0	0	0	20	20	8	0	0	0	0	0	26	6	1	1	1	1	0	0	0	0	0	0	0	0	0	0	0	0	0	0	0	0	0	0
	24	Gyroelongated pentagonal cupola	25	32	55	25	5	1	0	0	1	0	15	10	0	0	0	25	25	10	0	0	0	0	0	32	7	2	1	1	1	1	1	0	0	0	0	0	0	0	0	0	0	0	0	0	0	0	0
	25	Gyroelongated pentagonal rotunda	30	37	65	30	0	6	0	0	1	0	20	10	0	0	0	30	30	10	0	0	0	0	0	37	7	7	1	1	1	1	1	0	0	0	0	0	0	0	0	0	0	0	0	0	0	0	0
	26	Gyrobifastigium	8	8	14	4	4	0	0	0	0	4	4	0	0	0	0	8	4	0	0	0	0	0	0	8	4	0	0	0	0	0	0	0	0	0	0	0	0	0	0	0	0	0	0	0	0	0	0
	27	Triangular orthobicupola	12	14	24	8	6	0	0	0	0	0	12	0	0	0	0	12	12	0	0	0	0	0	0	14	6	0	0	0	0	0	0	0	0	0	0	0	0	0	0	0	0	0	0	0	0	0	0
	28	Square orthobicupola	16	18	32	8	10	0	0	0	0	0	16	0	0	0	0	16	16	0	0	0	0	0	0	18	10	0	0	0	0	0	0	0	0	0	0	0	0	0	0	0	0	0	0	0	0	0	0
	29	Square gyrobicupola	16	18	32	8	10	0	0	0	0	0	16	0	0	0	0	16	16	0	0	0	0	0	0	18	10	0	0	0	0	0	0	0	0	0	0	0	0	0	0	0	0	0	0	0	0	0	0
	30	Pentagonal orthobicupola	20	22	40	10	10	2	0	0	0	0	20	0	0	0	0	20	20	0	0	0	0	0	0	22	12	2	0	0	0	0	0	0	0	0	0	0	0	0	0	0	0	0	0	0	0	0	0
	31	Pentagonal gyrobicupola	20	22	40	10	10	2	0	0	0	0	20	0	0	0	0	20	20	0	0	0	0	0	0	22	12	2	0	0	0	0	0	0	0	0	0	0	0	0	0	0	0	0	0	0	0	0	0
	32	Pentagonal orthocupolarotunda	25	27	50	15	5	7	0	0	0	0	25	0	0	0	0	25	25	0	0	0	0	0	0	27	12	7	0	0	0	0	0	0	0	0	0	0	0	0	0	0	0	0	0	0	0	0	0
	33	Pentagonal gyrocupolarotunda	25	27	50	15	5	7	0	0	0	0	25	0	0	0	0	25	25	0	0	0	0	0	0	27	12	7	0	0	0	0	0	0	0	0	0	0	0	0	0	0	0	0	0	0	0	0	0
	34	Pentagonal orthobirotunda	30	32	60	20	0	12	0	0	0	0	30	0	0	0	0	30	30	0	0	0	0	0	0	32	12	12	0	0	0	0	0	0	0	0	0	0	0	0	0	0	0	0	0	0	0	0	0
	35	Elongated triangular orthobicupola (identical with 36)	18	20	36	8	12	0	0	0	0	0	18	0	0	0	0	18	18	0	0	0	0	0	0	20	12	0	0	0	0	0	0	0	0	0	0	0	0	0	0	0	0	0	0	0	0	0	0
	36	Elongated triangular gyrobicupola (identical with 35)	18	20	36	8	12	0	0	0	0	0	18	0	0	0	0	18	18	0	0	0	0	0	0	20	12	0	0	0	0	0	0	0	0	0	0	0	0	0	0	0	0	0	0	0	0	0	0
	37	Elongated square gyrobicupola (identical with 102)	24	26	48	8	18	0	0	0	0	0	24	0	0	0	0	24	24	0	0	0	0	0	0	26	18	0	0	0	0	0	0	0	0	0	0	0	0	0	0	0	0	0	0	0	0	0	0
	38	Elongated pentagonal orthobicupola (identical with 39)	30	32	60	10	20	2	0	0	0	0	30	0	0	0	0	30	30	0	0	0	0	0	0	32	22	2	0	0	0	0	0	0	0	0	0	0	0	0	0	0	0	0	0	0	0	0	0
	39	Elongated pentagonal gyrobicupola (identical with 38)	30	32	60	10	20	2	0	0	0	0	30	0	0	0	0	30	30	0	0	0	0	0	0	32	22	2	0	0	0	0	0	0	0	0	0	0	0	0	0	0	0	0	0	0	0	0	0
	40	Elongated pentagonal orthocupolarotunda (identical with 41)	35	37	70	15	15	7	0	0	0	0	35	0	0	0	0	35	35	0	0	0	0	0	0	37	22	7	0	0	0	0	0	0	0	0	0	0	0	0	0	0	0	0	0	0	0	0	0
	41	Elongated pentagonal gyrocupolarotunda (identical with 40)	35	37	70	15	15	7	0	0	0	0	35	0	0	0	0	35	35	0	0	0	0	0	0	37	22	7	0	0	0	0	0	0	0	0	0	0	0	0	0	0	0	0	0	0	0	0	0
	42	Elongated pentagonal orthobirotunda (identical with 43)	40	42	80	20	10	12	0	0	0	0	40	0	0	0	0	40	40	0	0	0	0	0	0	42	22	12	0	0	0	0	0	0	0	0	0	0	0	0	0	0	0	0	0	0	0	0	0
	43	Elongated pentagonal gyrobirotunda (identical with 42)	40	42	80	20	10	12	0	0	0	0	40	0	0	0	0	40	40	0	0	0	0	0	0	42	22	12	0	0	0	0	0	0	0	0	0	0	0	0	0	0	0	0	0	0	0	0	0
	44	Gyroelongated triangular bicupola	18	26	42	20	6	0	0	0	0	0	6	12	0	0	0	18	18	12	0	0	0	0	0	26	6	0	0	0	0	0	0	0	0	0	0	0	0	0	0	0	0	0	0	0	0	0	0
	45	Gyroelongated square bicupola	24	34	56	24	10	0	0	0	0	0	8	16	0	0	0	24	24	16	0	0	0	0	0	34	10	0	0	0	0	0	0	0	0	0	0	0	0	0	0	0	0	0	0	0	0	0	0
	46	Gyroelongated pentagonal bicupola	30	42	70	30	10	2	0	0	0	0	10	20	0	0	0	30	30	20	0	0	0	0	0	42	12	2	0	0	0	0	0	0	0	0	0	0	0	0	0	0	0	0	0	0	0	0	0
	47	Gyroelongated pentagonal cupolarotunda	35	47	80	35	5	7	0	0	0	0	15	20	0	0	0	35	35	20	0	0	0	0	0	47	12	7	0	0	0	0	0	0	0	0	0	0	0	0	0	0	0	0	0	0	0	0	0
	48	Gyroelongated pentagonal birotunda	40	52	90	40	0	12	0	0	0	0	20	20	0	0	0	40	40	20	0	0	0	0	0	52	12	12	0	0	0	0	0	0	0	0	0	0	0	0	0	0	0	0	0	0	0	0	0
	49	Augmented triangular prism	7	8	13	6	2	0	0	0	0	2	5	0	0	0	0	7	5	0	0	0	0	0	0	8	2	0	0	0	0	0	0	0	0	0	0	0	0	0	0	0	0	0	0	0	0	0	0
	50	Biaugmented triangular prism	8	11	17	10	1	0	0	0	0	0	6	2	0	0	0	8	8	2	0	0	0	0	0	11	1	0	0	0	0	0	0	0	0	0	0	0	0	0	0	0	0	0	0	0	0	0	0
	51	Triaugmented triangular prism	9	14	21	14	0	0	0	0	0	0	3	6	0	0	0	9	9	6	0	0	0	0	0	14	0	0	0	0	0	0	0	0	0	0	0	0	0	0	0	0	0	0	0	0	0	0	0
	52	Augmented pentagonal prism	11	10	19	4	4	2	0	0	0	6	5	0	0	0	0	11	5	0	0	0	0	0	0	10	6	2	0	0	0	0	0	0	0	0	0	0	0	0	0	0	0	0	0	0	0	0	0
	53	Biaugmented pentagonal prism	12	13	23	8	3	2	0	0	0	2	10	0	0	0	0	12	10	0	0	0	0	0	0	13	5	2	0	0	0	0	0	0	0	0	0	0	0	0	0	0	0	0	0	0	0	0	0
	54	Augmented hexagonal prism	13	11	22	4	5	0	2	0	0	8	5	0	0	0	0	13	5	0	0	0	0	0	0	11	7	2	2	0	0	0	0	0	0	0	0	0	0	0	0	0	0	0	0	0	0	0	0
	55	Parabiaugmented hexagonal prism	14	14	26	8	4	0	2	0	0	4	10	0	0	0	0	14	10	0	0	0	0	0	0	14	6	2	2	0	0	0	0	0	0	0	0	0	0	0	0	0	0	0	0	0	0	0	0
	56	Metabiaugmented hexagonal prism	14	14	26	8	4	0	2	0	0	4	10	0	0	0	0	14	10	0	0	0	0	0	0	14	6	2	2	0	0	0	0	0	0	0	0	0	0	0	0	0	0	0	0	0	0	0	0
	57	Triaugmented hexagonal prism	15	17	30	12	3	0	2	0	0	0	15	0	0	0	0	15	15	0	0	0	0	0	0	17	5	2	2	0	0	0	0	0	0	0	0	0	0	0	0	0	0	0	0	0	0	0	0
	58	Augmented dodecahedron	21	16	35	5	0	11	0	0	0	15	5	1	0	0	0	21	6	1	0	0	0	0	0	16	11	11	0	0	0	0	0	0	0	0	0	0	0	0	0	0	0	0	0	0	0	0	0
	59	Parabiaugmented dodecahedron	22	20	40	10	0	10	0	0	0	10	10	2	0	0	0	22	12	2	0	0	0	0	0	20	10	10	0	0	0	0	0	0	0	0	0	0	0	0	0	0	0	0	0	0	0	0	0
	60	Metabiaugmented dodecahedron	22	20	40	10	0	10	0	0	0	10	10	2	0	0	0	22	12	2	0	0	0	0	0	20	10	10	0	0	0	0	0	0	0	0	0	0	0	0	0	0	0	0	0	0	0	0	0
	61	Triaugmented dodecahedron	23	24	45	15	0	9	0	0	0	5	15	3	0	0	0	23	18	3	0	0	0	0	0	24	9	9	0	0	0	0	0	0	0	0	0	0	0	0	0	0	0	0	0	0	0	0	0
	62	Metabidiminished icosahedron	10	12	20	10	0	2	0	0	0	2	6	2	0	0	0	10	8	2	0	0	0	0	0	12	2	2	0	0	0	0	0	0	0	0	0	0	0	0	0	0	0	0	0	0	0	0	0
	63	Tridiminished icosahedron	9	8	15	5	0	3	0	0	0	6	3	0	0	0	0	9	3	0	0	0	0	0	0	8	3	3	0	0	0	0	0	0	0	0	0	0	0	0	0	0	0	0	0	0	0	0	0
	64	Augmented tridiminished icosahedron	10	10	18	7	0	3	0	0	0	4	6	0	0	0	0	10	6	0	0	0	0	0	0	10	3	3	0	0	0	0	0	0	0	0	0	0	0	0	0	0	0	0	0	0	0	0	0
	65	Augmented truncated tetrahedron	15	14	27	8	3	0	3	0	0	6	9	0	0	0	0	15	9	0	0	0	0	0	0	14	6	3	3	0	0	0	0	0	0	0	0	0	0	0	0	0	0	0	0	0	0	0	0
	66	Augmented truncated cube	28	22	48	12	5	0	0	5	0	16	12	0	0	0	0	28	12	0	0	0	0	0	0	22	10	5	5	5	5	0	0	0	0	0	0	0	0	0	0	0	0	0	0	0	0	0	0
	67	Biaugmented truncated cube	32	30	60	16	10	0	0	4	0	8	24	0	0	0	0	32	24	0	0	0	0	0	0	30	14	4	4	4	4	0	0	0	0	0	0	0	0	0	0	0	0	0	0	0	0	0	0
	68	Augmented truncated dodecahedron	65	42	105	25	5	1	0	0	11	50	15	0	0	0	0	65	15	0	0	0	0	0	0	42	17	12	11	11	11	11	11	0	0	0	0	0	0	0	0	0	0	0	0	0	0	0	0
	69	Parabiaugmented truncated dodecahedron (identical with 70)	70	52	120	30	10	2	0	0	10	40	30	0	0	0	0	70	30	0	0	0	0	0	0	52	22	12	10	10	10	10	10	0	0	0	0	0	0	0	0	0	0	0	0	0	0	0	0
	70	Metabiaugmented truncated dodecahedron (identical with 69)	70	52	120	30	10	2	0	0	10	40	30	0	0	0	0	70	30	0	0	0	0	0	0	52	22	12	10	10	10	10	10	0	0	0	0	0	0	0	0	0	0	0	0	0	0	0	0
	71	Triaugmented truncated dodecahedron	75	62	135	35	15	3	0	0	9	30	45	0	0	0	0	75	45	0	0	0	0	0	0	62	27	12	9	9	9	9	9	0	0	0	0	0	0	0	0	0	0	0	0	0	0	0	0
	72	Gyrate rhombicosidodecahedron	60	62	120	20	30	12	0	0	0	0	60	0	0	0	0	60	60	0	0	0	0	0	0	62	42	12	0	0	0	0	0	0	0	0	0	0	0	0	0	0	0	0	0	0	0	0	0
	73	Parabigyrate rhombicosidodecahedron (identical with 74)	60	62	120	20	30	12	0	0	0	0	60	0	0	0	0	60	60	0	0	0	0	0	0	62	42	12	0	0	0	0	0	0	0	0	0	0	0	0	0	0	0	0	0	0	0	0	0
	74	Metabigyrate rhombicosidodecahedron (identical with 73)	60	62	120	20	30	12	0	0	0	0	60	0	0	0	0	60	60	0	0	0	0	0	0	62	42	12	0	0	0	0	0	0	0	0	0	0	0	0	0	0	0	0	0	0	0	0	0
	75	Trigyrate rhombicosidodecahedron	60	62	120	20	30	12	0	0	0	0	60	0	0	0	0	60	60	0	0	0	0	0	0	62	42	12	0	0	0	0	0	0	0	0	0	0	0	0	0	0	0	0	0	0	0	0	0
	76	Diminished rhombicosidodecahedron	55	52	105	15	25	11	0	0	1	10	45	0	0	0	0	55	45	0	0	0	0	0	0	52	37	12	1	1	1	1	1	0	0	0	0	0	0	0	0	0	0	0	0	0	0	0	0
	77	Paragyrate diminished rhombicosidodecahedron (identical with 78)	55	52	105	15	25	11	0	0	1	10	45	0	0	0	0	55	45	0	0	0	0	0	0	52	37	12	1	1	1	1	1	0	0	0	0	0	0	0	0	0	0	0	0	0	0	0	0
	78	Metagyrate diminished rhombicosidodecahedron (identical with 77)	55	52	105	15	25	11	0	0	1	10	45	0	0	0	0	55	45	0	0	0	0	0	0	52	37	12	1	1	1	1	1	0	0	0	0	0	0	0	0	0	0	0	0	0	0	0	0
	79	Bigyrate diminished rhombicosidodecahedron	55	52	105	15	25	11	0	0	1	10	45	0	0	0	0	55	45	0	0	0	0	0	0	52	37	12	1	1	1	1	1	0	0	0	0	0	0	0	0	0	0	0	0	0	0	0	0
	80	Parabidiminished rhombicosidodecahedron	50	42	90	10	20	10	0	0	2	20	30	0	0	0	0	50	30	0	0	0	0	0	0	42	32	12	2	2	2	2	2	0	0	0	0	0	0	0	0	0	0	0	0	0	0	0	0
	81	Metabidiminished rhombicosidodecahedron	50	42	90	10	20	10	0	0	2	20	30	0	0	0	0	50	30	0	0	0	0	0	0	42	32	12	2	2	2	2	2	0	0	0	0	0	0	0	0	0	0	0	0	0	0	0	0
	82	Gyrate bidiminished rhombicosidodecahedron	50	42	90	10	20	10	0	0	2	20	30	0	0	0	0	50	30	0	0	0	0	0	0	42	32	12	2	2	2	2	2	0	0	0	0	0	0	0	0	0	0	0	0	0	0	0	0
	83	Tridiminished rhombicosidodecahedron	45	32	75	5	15	9	0	0	3	30	15	0	0	0	0	45	15	0	0	0	0	0	0	32	27	12	3	3	3	3	3	0	0	0	0	0	0	0	0	0	0	0	0	0	0	0	0
	84	Snub disphenoid	8	12	18	12	0	0	0	0	0	0	4	4	0	0	0	8	8	4	0	0	0	0	0	12	0	0	0	0	0	0	0	0	0	0	0	0	0	0	0	0	0	0	0	0	0	0	0
	85	Snub square antiprism	16	26	40	24	2	0	0	0	0	0	0	16	0	0	0	16	16	16	0	0	0	0	0	26	2	0	0	0	0	0	0	0	0	0	0	0	0	0	0	0	0	0	0	0	0	0	0
	86	Sphenocorona	10	14	22	12	2	0	0	0	0	0	6	4	0	0	0	10	10	4	0	0	0	0	0	14	2	0	0	0	0	0	0	0	0	0	0	0	0	0	0	0	0	0	0	0	0	0	0
	87	Augmented sphenocorona	11	17	26	16	1	0	0	0	0	0	3	8	0	0	0	11	11	8	0	0	0	0	0	17	1	0	0	0	0	0	0	0	0	0	0	0	0	0	0	0	0	0	0	0	0	0	0
	88	Sphenomegacorona	12	18	28	16	2	0	0	0	0	0	4	8	0	0	0	12	12	8	0	0	0	0	0	18	2	0	0	0	0	0	0	0	0	0	0	0	0	0	0	0	0	0	0	0	0	0	0
	89	Hebesphenomegacorona	14	21	33	18	3	0	0	0	0	0	4	10	0	0	0	14	14	10	0	0	0	0	0	21	3	0	0	0	0	0	0	0	0	0	0	0	0	0	0	0	0	0	0	0	0	0	0
	90	Disphenocingulum	16	24	38	20	4	0	0	0	0	0	4	12	0	0	0	16	16	12	0	0	0	0	0	24	4	0	0	0	0	0	0	0	0	0	0	0	0	0	0	0	0	0	0	0	0	0	0
	91	Bilunabirotunda	14	14	26	8	2	4	0	0	0	4	10	0	0	0	0	14	10	0	0	0	0	0	0	14	6	4	0	0	0	0	0	0	0	0	0	0	0	0	0	0	0	0	0	0	0	0	0
	92	Triangular hebesphenorotunda	18	20	36	13	3	3	1	0	0	0	18	0	0	0	0	18	18	0	0	0	0	0	0	20	7	4	1	0	0	0	0	0	0	0	0	0	0	0	0	0	0	0	0	0	0	0	0
Platonic Solids	93	Tetrahedron	4	4	6	4	0	0	0	0	0	4	0	0	0	0	0	4	0	0	0	0	0	0	0	4	0	0	0	0	0	0	0	0	0	0	0	0	0	0	0	0	0	0	0	0	0	0	0
	94	Cube or Hexahedron	8	6	12	0	6	0	0	0	0	8	0	0	0	0	0	8	0	0	0	0	0	0	0	6	6	0	0	0	0	0	0	0	0	0	0	0	0	0	0	0	0	0	0	0	0	0	0
	95	Octahedron	6	8	12	8	0	0	0	0	0	0	6	0	0	0	0	6	6	0	0	0	0	0	0	8	0	0	0	0	0	0	0	0	0	0	0	0	0	0	0	0	0	0	0	0	0	0	0
	96	Dodecahedron	20	12	30	0	0	12	0	0	0	20	0	0	0	0	0	20	0	0	0	0	0	0	0	12	12	12	0	0	0	0	0	0	0	0	0	0	0	0	0	0	0	0	0	0	0	0	0
	97	Icosahedron	12	20	30	20	0	0	0	0	0	0	0	12	0	0	0	12	12	12	0	0	0	0	0	20	0	0	0	0	0	0	0	0	0	0	0	0	0	0	0	0	0	0	0	0	0	0	0
Archimedean Solids	98	Truncated tetrahedron	12	8	18	4	0	0	4	0	0	12	0	0	0	0	0	12	0	0	0	0	0	0	0	8	4	4	4	0	0	0	0	0	0	0	0	0	0	0	0	0	0	0	0	0	0	0	0
	99	Cuboctahedron	12	14	24	8	6	0	0	0	0	0	12	0	0	0	0	12	12	0	0	0	0	0	0	14	6	0	0	0	0	0	0	0	0	0	0	0	0	0	0	0	0	0	0	0	0	0	0
	100	Truncated cube or Truncated hexahedron	24	14	36	8	0	0	0	6	0	24	0	0	0	0	0	24	0	0	0	0	0	0	0	14	6	6	6	6	6	0	0	0	0	0	0	0	0	0	0	0	0	0	0	0	0	0	0
	101	Truncated octahedron	24	14	36	0	6	0	8	0	0	24	0	0	0	0	0	24	0	0	0	0	0	0	0	14	14	8	8	0	0	0	0	0	0	0	0	0	0	0	0	0	0	0	0	0	0	0	0
	102	Rhombicuboctahedron or Small rhombicuboctahedron (identical with 37)	24	26	48	8	18	0	0	0	0	0	24	0	0	0	0	24	24	0	0	0	0	0	0	26	18	0	0	0	0	0	0	0	0	0	0	0	0	0	0	0	0	0	0	0	0	0	0
	103	Truncated cuboctahedron or Great rhombicuboctahedron	48	26	72	0	12	0	8	6	0	48	0	0	0	0	0	48	0	0	0	0	0	0	0	26	26	14	14	6	6	0	0	0	0	0	0	0	0	0	0	0	0	0	0	0	0	0	0
	104	Snub cube or Snub hexahedron or Snub cuboctahedron	24	38	60	32	6	0	0	0	0	0	0	24	0	0	0	24	24	24	0	0	0	0	0	38	6	0	0	0	0	0	0	0	0	0	0	0	0	0	0	0	0	0	0	0	0	0	0
	105	Icosidodecahedron	30	32	60	20	0	12	0	0	0	0	30	0	0	0	0	30	30	0	0	0	0	0	0	32	12	12	0	0	0	0	0	0	0	0	0	0	0	0	0	0	0	0	0	0	0	0	0
	106	Truncated dodecahedron	60	32	90	20	0	0	0	0	12	60	0	0	0	0	0	60	0	0	0	0	0	0	0	32	12	12	12	12	12	12	12	0	0	0	0	0	0	0	0	0	0	0	0	0	0	0	0
	107	Truncated icosahedron	60	32	90	0	0	12	20	0	0	60	0	0	0	0	0	60	0	0	0	0	0	0	0	32	32	32	20	0	0	0	0	0	0	0	0	0	0	0	0	0	0	0	0	0	0	0	0
	108	Rhombicosidodecahedron or Small rhombicosidodecahedron	60	62	120	20	30	12	0	0	0	0	60	0	0	0	0	60	60	0	0	0	0	0	0	62	42	12	0	0	0	0	0	0	0	0	0	0	0	0	0	0	0	0	0	0	0	0	0
	109	Truncated icosidodecahedron or Great rhombicosidodecahedron	120	62	180	0	30	0	20	0	12	120	0	0	0	0	0	120	0	0	0	0	0	0	0	62	62	32	32	12	12	12	12	0	0	0	0	0	0	0	0	0	0	0	0	0	0	0	0
	110	Snub dodecahedron or Snub icosidodecahedron	60	92	150	80	0	12	0	0	0	0	0	60	0	0	0	60	60	60	0	0	0	0	0	92	12	12	0	0	0	0	0	0	0	0	0	0	0	0	0	0	0	0	0	0	0	0	0
Catalan Solids	111	Triakis Tetrahedron	8	12	18	12	0	0	0	0	0	4	0	0	4	0	0	8	4	4	4	0	0	0	0	12	0	0	0	0	0	0	0	0	0	0	0	0	0	0	0	0	0	0	0	0	0	0	0
	112	Rhombic Dodecahedron	14	12	24	0	12	0	0	0	0	8	6	0	0	0	0	14	6	0	0	0	0	0	0	12	12	0	0	0	0	0	0	0	0	0	0	0	0	0	0	0	0	0	0	0	0	0	0
	113	Triakis Octahedron	14	24	36	24	0	0	0	0	0	8	0	0	0	6	0	14	6	6	6	6	6	0	0	24	0	0	0	0	0	0	0	0	0	0	0	0	0	0	0	0	0	0	0	0	0	0	0
	114	Tetrakis Hexahedron	14	24	36	24	0	0	0	0	0	0	6	0	8	0	0	14	14	8	8	0	0	0	0	24	0	0	0	0	0	0	0	0	0	0	0	0	0	0	0	0	0	0	0	0	0	0	0
	115	Deltoidal Icositetrahedron	26	24	48	0	24	0	0	0	0	8	18	0	0	0	0	26	18	0	0	0	0	0	0	24	24	0	0	0	0	0	0	0	0	0	0	0	0	0	0	0	0	0	0	0	0	0	0
	116	Disdyakis dodecahedron (or hexakis octahedron)	26	48	72	48	0	0	0	0	0	0	12	0	8	6	0	26	26	14	14	6	6	0	0	48	0	0	0	0	0	0	0	0	0	0	0	0	0	0	0	0	0	0	0	0	0	0	0
	117	Rhombic triacontahedron	32	30	60	0	30	0	0	0	0	20	0	12	0	0	0	32	12	12	0	0	0	0	0	30	30	0	0	0	0	0	0	0	0	0	0	0	0	0	0	0	0	0	0	0	0	0	0
	118	Triakis icosahedron	32	60	90	60	0	0	0	0	0	20	0	0	0	0	12	32	12	12	12	12	12	12	12	60	0	0	0	0	0	0	0	0	0	0	0	0	0	0	0	0	0	0	0	0	0	0	0
	119	Pentakis dodecahedron	32	60	90	60	0	0	0	0	0	0	0	12	20	0	0	32	32	32	20	0	0	0	0	60	0	0	0	0	0	0	0	0	0	0	0	0	0	0	0	0	0	0	0	0	0	0	0
	120	Pentagonal icositetrahedron	38	24	60	0	0	24	0	0	0	32	6	0	0	0	0	38	6	0	0	0	0	0	0	24	24	24	0	0	0	0	0	0	0	0	0	0	0	0	0	0	0	0	0	0	0	0	0
	121	Deltoidal hexecontahedron (Or trapezoidal hexecontahedron)	62	60	120	0	60	0	0	0	0	20	30	12	0	0	0	62	42	12	0	0	0	0	0	60	60	0	0	0	0	0	0	0	0	0	0	0	0	0	0	0	0	0	0	0	0	0	0
	122	Disdyakis triacontahedron (or hexakis icosahedron)	62	120	180	120	0	0	0	0	0	0	30	0	20	0	12	62	62	32	32	12	12	12	12	120	0	0	0	0	0	0	0	0	0	0	0	0	0	0	0	0	0	0	0	0	0	0	0
	123	Pentagonal hexecontahedron	92	60	150	0	0	60	0	0	0	80	0	12	0	0	0	92	12	12	0	0	0	0	0	60	60	60	0	0	0	0	0	0	0	0	0	0	0	0	0	0	0	0	0	0	0	0	0
[truncated: 184 more columns]
